# Supplementary material for: Cholesterol-Induced Metabolic Reprogramming in Breast Cancer Cells Is Mediated via the ERRα Pathway
Source: Cancers (Basel). 2021 May 26;13(11):2605. doi: 10.3390/cancers13112605 (PMC8198778; doi:10.3390/cancers13112605)
Supplement: Supplementary file 1 [file cancers-13-02605-s001.zip]

Archive with 1 entries (1 files):
- cancers-1162209-SI.pdf
